# Supplementary material for: Habitual Iron Supplementation Associated with Elevated Risk of Chronic Kidney Disease in Individuals with Antihypertensive Medication
Source: Nutrients. 2024 Jul 20;16(14):2355. doi: 10.3390/nu16142355 (PMC11279651; doi:10.3390/nu16142355)
Supplement: Supplementary file 1 [file nutrients-16-02355-s001.zip]

Archive with 1 entries (1 files):
- nutrients-3077187-supplementary.pdf
